# Supplementary material for: Differential Regulatory Effects of Cannabinoids and Vitamin E Analogs on Cellular Lipid Homeostasis and Inflammation in Human Macrophages
Source: Antioxidants (Basel). 2026 Jan 16;15(1):119. doi: 10.3390/antiox15010119 (PMC12837758; doi:10.3390/antiox15010119)
Supplement: Supplementary file 1 [file antioxidants-15-00119-s001.zip]

Archive with 1 entries (1 files):
- antioxidants-4039870-supplementary.pdf
